# Supplementary material for: Preparation and Characterisation of Zinc Diethyldithiocarbamate–Cyclodextrin Inclusion Complexes for Potential Lung Cancer Treatment
Source: Pharmaceutics. 2023 Dec 31;16(1):65. doi: 10.3390/pharmaceutics16010065 (PMC10819758; doi:10.3390/pharmaceutics16010065)
Supplement: Supplementary file 1 [file pharmaceutics-16-00065-s001.zip]

Archive with 1 entries (1 files):
- pharmaceutics-2772713-supplementary.pdf
